# Supplementary material for: Effect of Intermediate Airway Management on Ventilation Parameters in Simulated Pediatric Out-of-Hospital Cardiac Arrest: Protocol for a Multicenter, Randomized, Crossover Trial
Source: Children (Basel). 2023 Jan 12;10(1):148. doi: 10.3390/children10010148 (PMC9856669; doi:10.3390/children10010148)
Supplement: Supplementary file 1 [file children-10-00148-s001.zip]

Archive with 2 entries (2 files):
- Supplementary File S2_Email template.pdf
- Supplementary Table S1_SPIRIT Checklist.pdf
